# Supplementary material for: Dynamic Changes in Pentraxin-3 and Neprilysin in ST Segment Elevation Myocardial Infarction
Source: Biomedicines. 2022 Jan 26;10(2):275. doi: 10.3390/biomedicines10020275 (PMC8869300; doi:10.3390/biomedicines10020275)
Supplement: Supplementary file 1 [file biomedicines-10-00275-s001.zip]

Archive with 1 entries (1 files):
- biomedicines-1518643-supplementary.pdf
